# Supplementary material for: Effective Method for the Determination of the Unit Cell Parameters of New MXenes
Source: Materials (Basel). 2022 Dec 9;15(24):8798. doi: 10.3390/ma15248798 (PMC9783200; doi:10.3390/ma15248798)
Supplement: Supplementary file 1 [file materials-15-08798-s001.zip]

Archive with 1 entries (1 files):
- materials-2060401-supplementary.pdf
